# Supplementary material for: Loss of Zfp335 triggers cGAS/STING-dependent apoptosis of post-β selection thymocytes
Source: Nat Commun. 2022 Oct 6;13:5901. doi: 10.1038/s41467-022-33610-4 (PMC9537144; doi:10.1038/s41467-022-33610-4)
Supplement: Supplementary file 4 — Source Data [file 41467_2022_33610_MOESM4_ESM.xlsx]

## Sheet: Figure 1
Figure 1b - total thymic cellularity (x10^8)
	WT	Zfp335cKO
	2.1	0.575
	1.25	0.34
	2.45	0.26
	3.28	0.595
	1.38	0.835
	1.13	0.41
	3.13	0.69
	2.13	0.145
	4.45	0.69
	5.03	0.165
	3.5	0.21
		0.95
Figure 1c - Frequency of thymic TCRgd+ cells (% of CD90+)
	WT	Zfp335cKO
	0.32	1.69
	0.28	2.29
	0.29	5.66
	0.42	3.6
	0.17	2.22
	0.23	4.86
	0.24	1.01
	0.26	1.87
	0.29	1.22
	0.33	4.18
	0.19	3.88
		1.87
Figure 1d - Total thymic TCRgd+ cells (x10^5)
	WT	Zfp335cKO
	6.62	9.39
	3.41	7.66
	6.98	14.4
	13.5	20.8
	2.3	18.2
	2.36	19.6
	7.41	6.91
	11.5	2.67
	14.4	8.06
	11.5	6.75
	8.28	7.9
		17.6
Figure 1e - Frequency of DN, DP, CD4SP, and CD8SP thymocytes
	WT												Zfp335cKO
DN	3.61	2.71	2.87	5.1	1.82	2.19	2.13	2.76	3.03	3.18	3.6		10.3	12.5	34.2	21.4	12.3	20.5	6.15	10.2	5.93	29.8	24.5	11.9
DP	87.1	87.1	84.7	80.2	87.6	80.8	85.5	85.4	83.8	79	75.3		83.1	80.7	59.5	71.8	81	72.1	88.9	84.7	85.5	63.3	68.6	82.2
CD4SP	5.56	6.45	8.54	10.2	5.94	7.77	8.14	8.04	8.12	12.2	6.44		3.21	3.71	3.07	3.75	4.09	3.42	2.66	2.61	3.04	2.31	2.61	2.78
CD8SP	2.8	2.55	2.72	3.12	1.68	2.26	2.3	2.4	2.55	3.71	1.99		1.75	1.6	2.14	2.09	1.62	2.97	0.59	0.52	0.48	2.05	2.17	1.39
Figure 1f - Total numbers of DN, DP, CD4SP, and CD8SP thymocytes
	WT												Zfp335cKO
DN	7440000	3290000	6890000	16300000	2460000	2240000	6560000	12200000	15000000	11000000	15600000		5620000	4080000	8200000	11900000	9850000	7860000	4160000	1430000	3870000	4600000	4790000	10900000
DP	179000000	106000000	203000000	256000000	118000000	82600000	263000000	377000000	415000000	274000000	327000000		45300000	26400000	14300000	39900000	64900000	27600000	60200000	11800000	55800000	9770000	13400000	75500000
CD4SP	11500000	7840000	20500000	32600000	8030000	7940000	25100000	35500000	40200000	42300000	28000000		1750000	1210000	736000	2080000	3280000	1310000	1800000	365000	1980000	356000	510000	2550000
CD8SP	5770000	3100000	6530000	9960000	2270000	2310000	7080000	10600000	12600000	12900000	8640000		955000	522000	513000	1160000	1300000	1140000	399000	72700	313000	316000	424000	1280000
Figure 1g - Frequency of DN1-DN4 subsets (% of total DN)
	WT												Zfp335cKO
DN1	0.54	0.74	1.11	4.17	1.68	1.8	1.49	1.01	1.33	1.19	0.74		0.72	0.76	1.78	2.38	2.45	2.55	1.01	1.07	1.34	0.56	0.84	0.87
DN2	4.51	5.11	6.05	2.53	8.49	11.1	14.5	8.75	8.63	10.5	4.78		3.32	3.83	2.98	2.52	3.27	3.58	10.3	7.88	12.5	10.2	6.45	7.9
DN3	66.6	60.6	65.6	54.1	72.1	64.8	71.1	66	65.6	67.8	55.5		79.4	85.6	90.4	87.2	77.7	85.7	80	85.1	75.3	86.3	88.5	82.9
DN4	28.3	33.5	27.3	39.2	17.8	22.3	12.9	24.2	24.4	20.7	39		16.6	9.77	4.81	7.89	16.6	8.14	8.69	5.9	10.8	2.95	4.16	8.37
Figure 1h - Total numbers of DN1-DN4 subsets (% of total DN)
	WT												Zfp335cKO
DN1	40200	24400	76500	679000	41300	40300	97700	123000	199000	131000	67500		40500	31000	146000	283000	241000	200000	42000	15300	51800	25700	40200	95100
DN2	335000	168000	417000	412000	209000	248000	951000	1070000	1290000	1150000	436000		187000	156000	244000	300000	322000	281000	429000	112000	484000	469000	309000	864000
DN3	4950000	2000000	4520000	8810000	1770000	1450000	4660000	8030000	9840000	7470000	5060000		4460000	3490000	7410000	10400000	7660000	6730000	3330000	1210000	2910000	3970000	4240000	9060000
DN4	2100000	1100000	1880000	6380000	438000	499000	846000	2950000	3660000	2280000	3560000		933000	399000	394000	938000	1640000	640000	362000	84100	418000	136000	199000	915000
Figure 1i - Normalized thymic subset cell numbers DN3-CD4SP (% of WT mean within subset)
	WT												Zfp335cKO
DN3	0.929816	0.375683	0.849044	1.65488	0.33248	0.27237	0.875342	1.50837	1.84836	1.40318	0.950478		0.837773	0.655567	1.39191	1.95355	1.43887	1.26417	0.625512	0.227288	0.546619	0.745731	0.796448	1.70184
DN4	0.899078	0.470945	0.804888	2.73148	0.187522	0.213638	0.3622	1.26299	1.56696	0.976141	1.52415		0.399447	0.170825	0.168684	0.401588	0.702137	0.274005	0.154984	0.036006	0.178959	0.058226	0.085198	0.391741
DP	0.757133	0.448358	0.858648	1.08283	0.499116	0.349381	1.11244	1.59463	1.75536	1.15896	1.38314		0.19161	0.111667	0.060486	0.168769	0.274514	0.116742	0.254634	0.049912	0.236022	0.041325	0.056679	0.319349
CD8SP	0.487457	0.332319	0.868945	1.38183	0.340372	0.336557	1.06393	1.50476	1.70398	1.79299	1.18685		0.074178	0.051289	0.031197	0.088166	0.139031	0.055528	0.076298	0.015471	0.083927	0.01509	0.021618	0.108088
CD4SP	0.776296	0.417074	0.878547	1.34002	0.305406	0.310788	0.952544	1.42613	1.69521	1.73557	1.16243		0.128486	0.07023	0.069019	0.156067	0.174902	0.153376	0.053682	0.009781	0.042111	0.042515	0.057045	0.172211
Figure 1l - Geneset Enrichment of differential expression between Zfp335cKO and WT DP thymocytes
	Pathway	Nominal Enrichment Score (NES)
	E2F Targets	2.05
	Complement	2.04
	Myc Targets	1.89
	IFNγ Response	1.88
	P53 Pathway	1.86
	IFNα Response	1.85
	G2M Checkpoint	1.71
	DNA Repair	1.68
	Hypoxia	1.49

## Sheet: Figure 2
Figure 2b (upper) - Frequency of DP cells in OP9-DL1 culture
Days in Culture	WT						Zfp335KO
3	7.22	9.26	10	9.6	7.73	4.75	5.07	2.89	5.12	3.75	0.48
5	28.3	32.2	38.8	34.7	41.3	37.3	13.3	11.5	16.1	15.9	5.22
7	39.1	40.7	48	44	74	70.4	22.3	20.5	27.7	40.6	24
Figure 2b (lower) - Frequency of DN cells in OP9-DL1 culture
Days in Culture	WT						Zfp335KO
3	79.6	78.7	76.3	77.2	79.9	87.2	87.8	92.7	87	86.8	94
5	48.3	46.1	38.4	41.4	30.1	33.7	72.3	74.7	67.3	63.7	83.3
7	35.9	34.4	27.8	28.7	2.89	3.93	53.9	55.7	47.9	28.3	50.6
Figure 2d - Proliferation index among DN thymocytes in OP9-DL1 culture
Days in Culture	WT						Zfp335KO
3	3.04	2.63	2.55	3.02	2.62	2.4	2.04	2.07	1.78	1.86	1.53
5	4.08	3.75	3.65	4.67	4.56	4.63	2.96	3.15	2.41	3.38	2.5
Figure 2f - % apoptosis among thymocytes in OP9-DL1 culture
Days in Culture	WT						Zfp335KO
3	5.04	3.6	4.12	5.2	6.54	8.33	17	20.3	21.3	24.4	23.9
5	4.09	4.55	4.13	5	5.3	4.56	19.5	25.9	22.9	18.8	33.3
7	7.01	6.27	8.04	10.4	13.1	13.2	17.3	27	17.8	23.1	41.6

## Sheet: Figure 3
Fig 3a - Pro-apoptotic Bcl2 family member expression from bulk DP RNA-seq
	WT			Zfp335cKO
Bbc3	12.4756	12.6541	12.4522	28.8937	27.3337	25.8951
Pmaip1	1.1281	1.2997	1.0313	2.83677	2.57158	2.4129
Bax	22.6617	24.0033	24.0743	41.3219	53.7599	47.617
Fig 3c - Relative apoptosis among GFP or Bcl2 retrovirus transduced Zfp335cKO thymocytes (normalized to WT)
	GFP	Bcl2
	1.444	1.153
	1.419	1.166
	1.51	0.699
	2.431	1.352
	2.046	1.118
	2.077	1.137
Fig 3g - Total thymic cellularity of WT and Zfp335cKO Bcl2Tg mice
	WT	Zfp335cKO Bcl2Tg
	215000000	320000000
	200000000	223000000
	485000000	330000000
	325000000	320000000
	320000000	530000000
	465000000	152000000
	265000000	156000000
	345000000	244000000
	200000000
	208000000
	170000000
Fig 3h - Frequency of TCRgd+ thymocytes
	WT	Zfp335cKO Bcl2Tg
	0.33	0.11
	0.3	0.75
	0.26	0.83
	0.28	0.69
	0.39	0.72
	0.25	0.86
	0.21	0.67
	0.28	0.61
	0.44
	0.23
	0.24
Fig 3i - Total numbers of TCRgd+ thymocytes
	WT	Zfp335cKO Bcl2Tg
	710000	352000
	600000	1670000
	1260000	2740000
	910000	2210000
	1250000	3820000
	1160000	1310000
	557000	1050000
	966000	1490000
	880000
	478000
	408000
Fig 3j - Frequency of DN-SP thymocyte subsets
	WT											Zfp335cKO Bcl2Tg
TCRβ- DN	3.23	2.52	1.57	2.33	2.57	1.93	1.82	2.12	2.17	2.1	2.35	1.93	5.29	6.83	3.8	4.61	5.3	3.32	2.54
DP	83.8	83.4	87.5	84.4	80	85.4	88.1	86	83.6	88.4	88.3	64.6	66.5	65.9	78.9	74.8	75.6	80.1	80.5
CD4sp	8.41	9.76	7.74	9.26	12.2	8.43	6.52	8.04	9.57	6	6.37	15.7	13.4	13.1	8.68	10.4	8.21	8.24	8.91
CD8sp	2.74	2.91	1.15	1.06	1.33	2.02	1.94	2.05	3.3	2.57	1.88	5.82	1.34	1.06	1.22	1.26	3.27	2.05	1.79
Fig 3k - Total numbers of DN-SP thymocyte subsets
	WT											Zfp335cKO Bcl2Tg
TCRβ- DN	6910000	5020000	7610000	7550000	8200000	8950000	4810000	7280000	4300000	4380000	3990000	6170000	11700000	22300000	12100000	24200000	8060000	5190000	6200000
DP	179000000	166000000	423000000	273000000	255000000	396000000	233000000	296000000	166000000	184000000	150000000	206000000	147000000	216000000	250000000	393000000	115000000	125000000	196000000
CD4sp	18000000	19400000	37400000	30000000	38800000	39100000	17200000	27700000	19000000	12500000	10800000	50100000	29600000	42800000	27600000	54600000	12500000	12900000	21700000
CD8sp	5870000	5800000	8510000	6570000	9230000	10400000	5160000	7050000	6570000	5350000	3200000	18600000	5050000	6510000	3860000	8300000	4970000	3200000	4370000
Fig 3l - Frequency of DN1-DN4 subsets (% of total DN)
	WT											Zfp335cKO Bcl2Tg
DN1	7.02	5.16	4.35	3.54	4.12	4.38	0.07	0.06	1.45	0.62	0.73	7.05	2.69	4.16	0.12	1.24	0.93	0.52	0.79
DN2	3.2	3.9	1.26	1.05	1.43	1.68	0.45	0.72	2.8	3.37	1.8	0.57	1.14	1.67	0.48	1.34	2.6	1.87	3.88
DN3	59.3	66.1	55.6	47.6	48	45.5	58.3	61.1	48.1	48.3	45.4	20.4	48.4	41.7	65.5	39.7	62.5	58.3	55
DN4	30.4	24.8	38.8	47.8	46.4	48.5	41.2	38.1	47.6	47.7	52.1	71.9	47.8	52.5	33.9	57.7	33.9	39.3	40.3
Fig 3m - Total numbers of DN1-DN4 subsets (% of total DN)
	WT											Zfp335cKO Bcl2Tg
DN1	485000	259000	331000	267000	338000	392000	3510	4510	62400	27100	29200	435000	314000	929000	14500	301000	74900	27000	49000
DN2	221000	196000	95900	79300	117000	150000	21600	52400	121000	147000	71900	35100	133000	373000	57900	325000	209000	97000	241000
DN3	4100000	3320000	4230000	3590000	3940000	4070000	2800000	4450000	2070000	2110000	1810000	1260000	5650000	9320000	7900000	9620000	5030000	3020000	3410000
DN4	2100000	1250000	2950000	3610000	3800000	4340000	1980000	2770000	2050000	2090000	2080000	4430000	5580000	11700000	4060000	14000000	2730000	2040000	2500000

## Sheet: Figure 4
Fig 4c - Frequency distributions of 10 clusters identified in full DN4 scRNA-seq dataset
	WT	Zfp335cKO
DN4_1	0.213308	0.194177
DN4_2	0.193959	0.181751
Mat_1	0.155734	0.138539
DN4_3	0.125531	0.117396
Mat_2	0.126475	0.0552671
DN4_4	0.0597766	0.0613872
gd17	0.0306748	0.0923591
Mat_3	0.0665408	0.0459941
gd1	0.0177757	0.102559
DN4_5	0.0102249	0.0105712
* Cell numbers for calculating frequency
	WT	Zfp335cKO
DN4_1	1356	1047
DN4_2	1233	980
Mat_1	990	747
DN4_3	798	633
Mat_2	804	298
DN4_4	380	331
gd17	195	498
Mat_3	423	248
gd1	113	553
DN4_5	65	57
Total	6357	5392

## Sheet: Figure 5
Fig 5e - % change in frequency of Zfp335 targets negatively regulating apoptosis (related to Fig 3C-D)
* Calculated with the following formula: dPct = (% cells expressing gene in Zfp335cKO sample) - (% cells expressing gene in WT sample)
Gene	dPct
Ankle2	-85.5
Psmg2	-67.7
Supv3l1	-33
Ufm1	-32
Cdc73	-7.8
Trap1	-4.7
Bag6	-3.4
Chd8	-3.2
Birc2	-4.1
Hspa9	-0.9
Vdac2	-0.5
Fig 5g - Frequency of apoptosis among EV or Ankle2 retroviruses transduced thymocytes derived from DN3 cells in OP9-DL1 culture
	WT										Zfp335cKO
EV	5.56	4.83	4.65	3.81	4.65	4.65	3.26	2.39	3.02	2.61	11.7	14.3	12.7	13.8	15.7	14.9	15.7	19.1
Ankle2	5.65	2.92	3.55	2.04	2.32	1.89	5.66	9.37	5.74	9.33	4.03	4.25	3.02	7.88	10.3	8.9	7.29	8.05
Fig 5h - Frequency of DP cells among EV or Ankle2 retrovirus transduced thymocytes derived from DN3 cells in OP9-DL1 culture
	EV										Ankle2
WT	46.1	48.4	50.4	55.4	46.7	54.4	42.4	36.9	38.7	47.3	62.1	48.4	47.9	53.2	45.4	49	57.3	49.5	44.4	54.1
Zfp335cKO	36	27.2	16.6	32.7	23.6	27.4	24.6	22.7			42.1	43.5	31.1	51.8	41.3	33.9	36.9	33.6
Fig 5j - Ankle2 vs Zfp335 expression among Scid.adh.2c2.SunTag CRISPRi cells
	Zfp335 Expression	Ankle2 Expression
NTG	1	1
	1	1
Zfp335 gRNA	0.6713	0.48971
	0.91	0.37
	0.917	1.18509
	0.61	0.51
	0.7145	0.765779
	0.39	0.53
	0.15713	0.403321
	0.16	0.49
	0	0.643941
	0.43	0.28
Fig 5k - Bax vs Zfp335 expression among Scid.adh.2c2.SunTag CRISPRi cells
	Zfp335 Expression	Bax Expression
NTG	1	1
	1	1
Zfp335 gRNA	0.6713	1.60214
	0.91	1.82
	0.917	1.63014
	0.61	1.27
	0.7145	1.02101
	0.39	3.41
	0.15713	2.97935
	0.16	2.46
	0	2.19619
	0.43	1.36

## Sheet: Figure 6
Fig 6b - Relative pSer-Banf1 PLA gMFI signaling among DN4 cell (normalized to WT mean within experiment)
	WT	Zfp335cKO
	1	1.82159
	0.977089	1.76896
	1.02291	1.36822
	1.05753	1.74795
	0.942466	3.22943
Fig 6c - Frequency of pSer-Banf1 PLA+ DN4 cells
	WT	Zfp335cKO
	8.64	20.4
	3.39	36.7
	3.24	59.2
	8.65	32.5
	5.72	51.6
Fig 6e - % LaminB1 high DN4 cells
	WT	Zfp335cKO
	68.9655	38.9845
	92	43.8775
	95.2381	57.0312
	65.2174	43.4783
	66.6666	35.0575
Fig 6f - Mean DAPI intensity of DN4 thymocytes
WT	34.0505	37.3909	42.0738	38.9564	38.9593	44.0281	55.4515	47.5165	46.3999	43.6207	35.1679	46.58	43.224	37.5482	39.7501	40.4214	44.9546	46.3332	38.1149	50.3829	30.082	37.2626	43.4781	49.6895	29.659	37.5217	39.1171	40.7029	38.9593	44.0281	43.6207	43.224	36.0055	35.2788	30.4598	33.62	37.2662	33.4367	40.0785	32.2917	31.664	34.4179	14.0075	32.5356	39.7712	40.7349	36.0676	34.8829	34.6879
Zfp335cKO	22.168	19.4851	21.3103	22.4093	27.5349	19.9691	20.6117	24.172	22.6364	22.5498	22.8825	23.0204	25.9144	25.1589	23.0421	24.0789	26.6365	20.2329	27.1325	19.4479	25.4149	23.6775	23.9393	28.4291	24.7645	29.7713	32.6144	17.65	26.0865	32.2564	28.3682	40.4171	28.6637	34.2132	31.265	28.0446	31.0353	33.7337	35.8088	33.8266	36.8837	37.3818	33.5351	18.4363	17.8642	17.4743	19.1692	17.8366	24.3767
Fig 6g - Mean sphericity of DN4 nuclei
	WT	Zfp335cKO
	0.9378	0.87975
	0.956	0.902
	0.9312	0.8985
	0.902667	0.88525
	0.89652	0.860286
Fig 6i - Fold change of cytoplasmic dsDNA (normalized to mean WT abundance)
WT	4.0759	0.166363	0.083182	0.083182	0.083182	0.083182	4.15908	1.91318	0.914997	0.083182	0.166363	0.083182	0.166363	8.48452	0.083182	6.40498	0.083182	0.166363	0.166363	0.083182	0.166363	0.332726	0.083182	0.083182	0.166363	0.083182	0.166363	0.249545	0.083182	0.249545	0.083182	0.332726	0.166363	0.332726	8.5677	0.083182	0.083182	0.166363	0.249545	3.24408	0.083182	2.16272	0.831815	0.083182	0.083182	8.73406	0.083182	0.083182	0.998179
Zfp335cKO	3.65999	2.99454	7.15361	3.1609	8.31815	8.06861	8.90043	7.98543	5.4068	11.2295	1.91318	2.91135	10.3977	7.48634	4.0759	3.65999	7.90225	6.3218	8.73406	7.15361	4.90771	3.1609	3.57681	2.41227	6.40498	5.90589	2.91135	3.32726	2.32908	2.41227	4.90771	4.4918	5.24044	4.99089	4.90771	3.32726	4.15908	11.8118	3.65999	2.66181	5.32362	3.41044	1.41409	1.16454	2.74499	1.33091	2.32908	3.1609	1.66363
Fig 6n - Normalized cGAMP concentration (pg cGAMP / mg lysate)
	WT	Zfp335cKO
	29.8336	119.477
	0	216.987
	0	198.012
Fig 6p - Normalized phospho-STING, -TBK1, and -IRF3 among WT or Zfp335cKO thymocytes after 3d OP9-DL1 culture
	WT						Zfp335cKO
pSTING	0.999088	1.00091	0.995048	1.00495			1.44614	1.28963	1.70089	1.56365	1.26335	1.21208
pTBK1	0.985507	1.01449	1.06887	0.931129			1.19565	1.21015	1.32367	1.68044	1.29752	1.33609
pIRF3	0.949671	1.05033	0.930346	1.06965			1.52452	1.17857	1.61095	1.6988	1.24148	1.37483
[truncated: 499 more columns]

## Sheet: Figure 7
Fig 7c - Frequency of cell death among WT or Zfp335cKO thymocytes in OP9-DL1 culture for 3d with cGAS or STING inhibitors
	WT					Zfp335cKO
Vehicle	7.72	5.98	6.33	6.97	6.48	15	12.8	12.1	12.7
RU.521 (cGAS Inh)	7.38	9.19	4.73	8.75	8.97	8.75	9.82	7.8	9.58
H-151 (STING Inh)	5	4.91	5.26	5.9	7.58	7.16	7.58	7.54	7.04
Fig 7d - Total thymic cellularity for Zfp335cKO mice receiving Vehicle or H-151 i.p. daily for 7d
	Vehicle	H-151
	40000000	74000000
	52000000	126000000
	60000000	100000000
	100000000	70000000
	78000000	160000000
	38000000	170000000
		164000000
		142000000
Fig 7e - Total cells for thymic DN-SP subsets among Vehicle or H-151 treated Zfp335cKO mice
	Vehicle								H-151
DN	2310000	1690000	7100000	3410000	3250000	2660000			4590000	10900000	5190000	5830000	6440000	9780000	7670000	6920000
DP	31200000	42600000	33200000	79300000	57800000	28700000			56900000	100000000	78400000	51400000	133000000	137000000	133000000	115000000
CD4sp	3500000	3210000	4490000	4940000	5870000	2490000			5990000	4620000	9010000	6050000	7100000	11000000	9680000	10600000
CD8sp	1020000	980000	1240000	1340000	901000	1200000			2410000	4600000	2530000	1840000	1320000	1960000	1520000	2490000
Fig 7f - Total cells for thymic DN1-DN4 subsets among Vehicle or H-151 treated Zfp335cKO mice
	Vehicle								H-151
DN1	25200	88700	345000	193000	203000	210000			115000	129000	160000	180000	254000	325000	201000	212000
DN2	93600	172000	240000	133000	143000	245000			187000	250000	418000	507000	248000	696000	465000	442000
DN3	1780000	855000	5140000	1630000	2200000	1460000			3420000	7110000	3770000	4060000	4040000	6290000	4560000	3710000
DN4	416000	575000	1390000	1460000	699000	744000			863000	3380000	835000	1090000	1910000	2480000	2440000	2550000
Fig 7g - Frequency of thymic DN-SP subsets among Vehicle or H-151 treated Zfp335cKO mice (% of total CD90+)
	Vehicle								H-151
DN	6	3.43	15.3	3.81	4.76	7.5			6.48	8.91	5.4	8.86	4.33	6.08	5.03	5.08
DP	81	86.5	71.4	88.6	84.7	81.1			80.3	82.2	81.6	78	89.5	85.3	87	84.5
CD4sp	9.09	6.52	9.68	5.52	8.6	7.02			8.45	3.79	9.38	9.19	4.77	6.83	6.35	7.8
CD8sp	2.64	1.99	2.66	1.5	1.32	3.4			3.4	3.77	2.63	2.79	0.89	1.22	1	1.83
Fig 7h - Frequency of thymic DN1-DN4 subsets among Vehicle or H-151 treated Zfp335cKO mice (% of total DN)
	Vehicle								H-151
DN1	1.09	5.25	4.85	5.67	6.24	7.92			2.51	1.19	3.09	3.09	3.94	3.32	2.62	3.07
DN2	4.05	10.2	3.38	3.89	4.41	9.22			4.08	2.3	8.06	8.69	3.85	7.11	6.06	6.38
DN3	76.9	50.6	72.3	47.7	67.8	54.9			74.6	65.4	72.8	69.6	62.7	64.3	59.5	53.6
DN4	18	34	19.5	42.7	21.5	28			18.8	31.1	16.1	18.7	29.6	25.3	31.8	36.9
Fig 7i - Frequency of apoptosis for DN4 TcrdCreERT2 R26-LSL-Cas9/LSL-ZsGreen thymocytes transduced with Zfp335, Ankle2, or Banf1 and cGAS or STING-targeting gRNAs and cultured on OP9-DL1 for 3 days
NTG	Zfp335.1	Zfp335.1+cGAS	Zfp335.1+STING	Zfp335.2	Zfp335.2+cGAS	Zfp335.2+STING	Ankle2.1	Ankle2.1+cGAS	Ankle2.1+STING	Ankle2.2	Ankle2.2+cGAS	Ankle2.2+STING	Banf1.1	Banf1.1+cGAS	Banf1.1+STING	Banf1.2	Banf1.2+cGAS	Banf1.2+STING
8.09	41.1	20.5		29.7		15.2	19.4		9.48	27		19.3	16.6		7.61	17.6		9.7
12.3	41.3		20.4	28.6	14.9		15.4	6.69		26.1	20.4		18.7	9.53		20.6	12.6
13.3	31.1	19.9		26.8		13.8	28.9		15.5	29.4		16.8	26.5		12.7	32.8		16.8
	33.3		20.8	29	17.8		31.9	14.9		30.2	15.3		31.3	13		32.8	17
	36	21.5		30.7		15.9	28.6		15.7	27.2		15.5	23.7		12.8	31.3		15.3
	30.6		20.7	30	17.1		33.6	17		28.6	17.7		28.8	14.3		27.2	13.3
Fig 7j - Frequency of apoptosis among WT thymocyte subsets after O/N culture with 0 or 25ug/mL CMA
	Vehicle						CMA 25ug/mL
DN1	34.6	28.7	24.4	27.2	25.3	17.2	37	34.3	30.6	37.3	29.1	21.7
DN2	5.17	3.84	4.68	4.53	4.29	3.31	4.74	5.5	5.91	4.28	5.28	4.13
DN3	2.87	2.64	2.7	3.1	3.25	2.78	3.32	3.64	3.31	2.89	3.14	2.92
DN4	18.6	16.1	13.8	16.9	17.2	12.5	43	40.4	31.2	30.3	30.2	22
DP	4.97	4.82	4.67	5.43	6.74	4.08	7.88	6.58	5.71	7.93	10.1	6.08
CD4SP	4.15	3.96	3.36	4.19	3.56	3.82	4.7	4.7	3.9	4.85	3.88	5.71
CD8SP	4.67	5.65	4.27	4.56	6.34	4.15	8.31	8.55	8.89	11.4	10.4	7.87
TCRγδ+	7.96	9.01	7.26	8.1	9.06	7.32	11.4	9.99	8.47	8.27	9.25	9.08
Fig 7k - Frequency of apoptosis among WT thymocyte subsets after O/N culture with 0 or 250ug/mL CMA
	Vehicle						CMA 250ug/mL
DN1	34.6	28.7	24.4	27.2	25.3	17.2	59.9	48.5	51.7	46.1	54.3	49.2
DN2	5.17	3.84	4.68	4.53	4.29	3.31	26.9	23.2	22.3	16.4	30.7	22.4
DN3	2.87	2.64	2.7	3.1	3.25	2.78	15.2	10.8	12.4	9.7	14.4	15.6
DN4	18.6	16.1	13.8	16.9	17.2	12.5	34.5	26.9	30.1	25.2	27.5	26.4
DP	4.97	4.82	4.67	5.43	6.74	4.08	11.6	8.51	9.23	7.57	13	8.83
CD4SP	4.15	3.96	3.36	4.19	3.56	3.82	9.98	8.33	7.87	7.33	9.5	10.7
CD8SP	4.67	5.65	4.27	4.56	6.34	4.15	16.7	14	12.4	11.6	19.4	13.8
TCRγδ+	7.96	9.01	7.26	8.1	9.06	7.32	31.6	25.3	23.5	22.5	30.4	27.7
Fig 7l - Frequency of apoptosis among Zfp335cKO Bcl2Tg thymocyte subsets after O/N culture with 0 or 25ug/mL CMA
	Vehicle								CMA 25ug/mL
DN1	33.5	32.5	48.9	35.3	39.3	16.2	19.7	8.03	37.1	43.6	44.4	36.9	42.8	18	19.8	21.4
DN2	19.6	17.1	16.4	23.7	26.7	5.08	6.81	7.1	21.6	15.1	17.6	15.7	18.1	5.13	9.21	8.93
DN3	6.03	4.45	10.4	10.6	9.6	1.83	2.83	4.46	6.9	4.37	6.97	9.16	6.83	3.57	3.85	4.88
DN4	32.3	21.7	35	36.3	30.1	12.5	18.3	22.8	30.5	22	29.8	26.6	31.7	13.3	21.5	25.8
DP	5.29	5.83	8.7	7.19	5.92	2.43	3.73	3.6	6.72	6.29	6	7.56	6.28	7.66	5.8	5.8
CD4SP	6.12	4.49	8.08	6.06	7.48	5.56	4.41	1.23	10.2	8.74	9.89	10.5	5.28	20	13.6	5.79
CD8SP	7.07	5.57	10.8	9.84	7.73	3.04	4.73	3.15	9.11	4.99	8.28	7.3	8.34	11.5	5.69	5.2
TCRγδ+	7.34	7.47	13.2	11.2	11.3	2.48	3.27	3.82	9.35	9.57	11.7	13.3	19.5	5.89	5.17	4.81
Fig 7m - Frequency of apoptosis among thymocytes from aCD3-treated Rag2-/- mice after O/N culture with 0 or 25ug/mL CMA
	Rag2-/- - Vehicle							Rag2-/- - CMA 25ug/mL
DN1	18.5	12.5	11	17	20.7	16	17.9	17.8	15	11.9	17.7	19.6	16.2	20.8
DN2	1.98	2.07	3.01	3.06	2.18	3.8	2.91	1.78	2.51	2.22	2.51	2.58	1.86	2.28
DN3	1.44	0.95	1.98	1.65	1.34	1.8	1.06	1.22	1.16	1.42	1.45	1.47	1.16	0.94
DN4	19.7	21.2	23	22.6	33.8	17.1	19.7	18.7	25.9	24	25.4	31.5	17.6	20.2
DP	8.88	11.1	15.3	16.7	17.7	14.9	7.93	7.88	16	15.1	15.5	19.8	14	7.23

## Sheet: Figure S1
Fig S1b - Zfp335 expression in WT or E2A/HEB-deficient thymocytes
	WT	E2A-fl/fl HEB-fl/fl CD4-cre
	1.5637	1.0464
	1.5125	1.0102
Fig S1c - Zfp335 expression across T cell development
	LT-HSC CD34-	LT-HSC CD34+	ST-HSC	DN1	DN2a	DN2b	DN3	DN4	ISP	DP	CD4SP	CD8SP
	109.565	98.9384	113.571	140.65	98.3665	159.484	214.68	136.8	137.764	271.334	221.145	177.67
	83.2656	92.2668	86.7817	78.3166		152.079	128.3	75.3758	78.3795	191.627	184.181	155.22

## Sheet: Figure S2
Fig S2b - Frequency of splenic CD90+ cells
	WT	Zfp335cKO
	20.5	5.05
	18	8.77
	25.1	8.24
	22.3	3.32
	11.9	3.09
		5.63
		4.34
Fig S2c - Total splenic CD90+ cells
	WT	Zfp335cKO
	42200000	10700000
	47400000	11100000
	77400000	20800000
	76600000	11100000
	71400000	13400000
		18400000
		22200000
Fig S2d - Total splenic TCRgd+ CD90+ cells
	WT	Zfp335cKO
	972000	1170000
	923000	1330000
	1530000	2710000
	1810000	1280000
	1550000	1430000
		1860000
		3430000
Fig S2e - Total splenic TCRb+ CD90+ cells
	WT	Zfp335cKO
	35300000	4070000
	44900000	3790000
	73000000	7960000
	72700000	4190000
	67300000	8470000
		11500000
		14800000
Fig S2f - Frequency of CD4+ and CD8+ T cells among total splenic TCRb+ cells
	WT							Zfp335cKO
CD4+	63.4	59.1	58.5	59.3	58.8			57	56.5	44.3	50.7	50.5	49.2	55.8
CD8+	33.2	36.6	36.7	36.8	36.5			33.4	38.4	27.4	37	36.7	36.7	37.2
Fig S2g - Total # of CD4+ and CD8+ T cells among total splenic TCRb+ cells
	WT							Zfp335cKO
CD4+	22400000	26500000	42700000	43100000	39600000			2320000	2140000	3530000	2130000	4280000	5670000	8230000
CD8+	11700000	16400000	26800000	26800000	24600000			1360000	1460000	2180000	1550000	3110000	4230000	5490000
Fig S2h - Splenic CD4 T cell effector status (% of total CD4)
	WT							Zfp335cKO
Naive	69.3	70.7	69.7	71.7	70.3			7.24	14.7	25.5	11.2	19	10.8	17.1
Effector	13.7	17.6	18.8	17	18.6			67.2	51.5	41.1	57.3	57.1	65.2	63
Central Memory	12.7	9.19	8.68	8.55	8.84			20.2	25.6	26.2	24.7	20.5	20.6	15.1
Fig S2i - Total Splenic CD4 T cell effector subset #s
	WT							Zfp335cKO
Naive	18000000	18800000	29800000	30900000	27800000			194000	365000	966000	255000	813000	613000	1410000
Effector	3560000	4670000	8030000	7330000	7360000			1800000	1280000	1560000	1300000	2440000	3700000	5190000
Central Memory	3300000	2440000	3710000	3690000	3500000			541000	635000	992000	562000	877000	1170000	1240000
Fig S2j - Splenic CD8 T cell effector status (% of total CD8)
	WT							Zfp335cKO
Naive	59.7	68.4	70.2	70	70.5			5.21	12.3	13.2	5.18	14.7	8.69	20.4
Effector	2.25	4.34	3.58	7.09	4.83			27.2	5	4.66	8.86	6.07	12.7	5.63
Central Memory	33.5	26.2	24.5	20.1	21.8			65.6	80	79.7	84.1	78.6	77.3	72.7
Fig S2k - Total Splenic CD8 T cell effector subset #s
	WT							Zfp335cKO
Naive	9150000	11200000	18800000	18700000	17300000			109000	335000	433000	123000	457000	368000	1120000
Effector	345000	713000	959000	1900000	1190000			569000	136000	153000	210000	189000	537000	309000
Central Memory	5130000	4300000	6560000	5380000	5350000			1370000	2180000	2620000	1990000	2440000	3270000	3990000

## Sheet: Figure S3
Fig S3b - Frequency of intracellular TCRb+ among DN3 thymocytes
	WT	Zfp335cKO
	21.4	26.1
	26	24.4
	21.2	24
	28.1	21.7
		24.8
		22
		22.9
		24.1
Fig S3c - Frequency of intracellular TCRb+ among DN4 thymocytes
	WT	Zfp335cKO
	94.5	78.1
	94.1	91.4
	92.7	91.6
	96.1	92.3
		70.4
		87.6
		87.6
		76.6
Fig 3e - Frequency of pre-TCR signaled (CD27+) cells among DN3
	WT	Zfp335cKO
	14.2	10.6
	14	14.5
	11.6	12.7
	13.8	16.1
	14	12.1
	8.49	11.3
	12.4	11.6
		13.4
		13.5

[truncated: 7 more sheets: Figure S4, Figure S5, Figure S7, Figure S8, Figure S9, Figure S10, Uncropped Gel Images]
